# Supplementary material for: Species boundaries in the messy middle—A genome‐scale validation of species delimitation in a recently diverged lineage of coastal fog desert lichen fungi
Source: Ecol Evol. 2021 Dec 19;11(24):18615–32. doi: 10.1002/ece3.8467 (PMC8717302; doi:10.1002/ece3.8467)
Supplement: Supplementary file 1 — Supplementary_ S1_script1 [file ECE3-11-18615-s003.txt]

Script 1: Concatenating FASTA sequences into BPP-style phylip files
####
#! /usr/bin/env python3

import sys

partitions = sys.argv[1]
names = sys.argv[2]
sequence = sys.argv[3]

locations = {}
locatione = {}
seqlength = {}

numindiv = 0

# count number of individuals in sequence file
with open(sequence) as f3:
	for a in f3:
    	numindiv += 1


# Make a dictionary for all the loci names with their starting position, end position and sequence length
with open(partitions) as f1:
	for a in f1:
        	b = a[5:]       	#b = p2=1-143\n
        	b = b.strip()   	#b = p2=1-143
        	b = b.split("=")  	#b = p2, 1-143
        	c = b[1]        	#c = 1-143
        	c = b[1].split("-")  	#c = 1, 143
        	locations[b[0]] = int(c[0]) - 1  #locations["2"] = 0
        	locatione[b[0]] = int(c[1])  #locatione["2"] = 142
        	seqlength[b[0]] = str(int(c[1]) - int(c[0]) + 1)

with open(sequence) as f2, open("output1.txt", 'w') as f3:
	for a in f2:
    	if a[0] == ">": #print organism name/header
        	f3.write(a)
    	elif a[0] != ">":
        	with open(names) as f4:
        	#newseq = ""
            	for b in f4:
                	b = b.strip()
#               	newseq += a[locations[b]:locatione[b]]
                	f3.write(a[locations[b]:locatione[b]])  	#print sequence of this partition
            	f3.write("\n")
#           	f3.write(newseq + "\n")

with open(names) as f4, open("output2.txt", 'w') as f3:
	for a in f4:
    	a = a.strip()
    	f3.write(str(numindiv / 2) + "\t" + seqlength[a] + "\n")
    	with open(sequence) as f2:
        	for b in f2:
            	if b[0] == ">":
                	b = b.strip()
                	f3.write("^" + b[1:] + "\t")
            	elif b[0] != ">":
                	f3.write(b[locations[a]:locatione[a]])
                	f3.write("\n")

with open(sequence) as f2, open("output3.txt", 'w') as f5:
	for a in f2:
    	if a[0] == ">":
        	a = a.strip()
        	a = a[1:]
        	f5.write(a + "\n")
####
