# Supplementary material for: Species boundaries in the messy middle—A genome‐scale validation of species delimitation in a recently diverged lineage of coastal fog desert lichen fungi
Source: Ecol Evol. 2021 Dec 19;11(24):18615–32. doi: 10.1002/ece3.8467 (PMC8717302; doi:10.1002/ece3.8467)
Supplement: Supplementary file 2 — Supplementary_ S2_script2 [file ECE3-11-18615-s006.txt]

Script 2: Control file for the A10-type analysis in BPP
####
      	seed =  -1

   	seqfile = output2.txt
  	Imapfile = output3.Imap.txt
   	outfile = A10_a.txt
  	mcmcfile = A10_a.mcmc

  speciesdelimitation = 0 * fixed species tree
* speciesdelimitation = 1 0 2	* species delimitation rjMCMC algorithm0 and finetune(e)
  speciesdelimitation = 1 1 2 1 * species delimitation rjMCMC algorithm1 finetune (a m)
    	speciestree = 1  0.4 0.2 0.1 * speciestree pSlider ExpandRatio ShrinkRatio
	 
   speciesmodelprior = 1  * 0 : uniform LH; 1:uniform rooted trees; 2: uniformSLH; 3: uniformSRooted

  species&tree = 17  A  B  C  D  E  F  G  H  I  J  K  L  M  N  O  P  Q
                 	3  3  1  2  1  2  1  4  1  5  3  1  4  1  5  2  1
             	(((((((((A,B),C),D),E),(G,F)),H),I),((M,N),(L,(K,J)))),((P,Q),O));
    	phase =   1  1  1  1  1  1  1  1  1  1  1  1  1  1  1  1  1
   
   	usedata = 1  * 0: no data (prior); 1:seq like
     	nloci = 163

 	cleandata = 1	* remove sites with ambiguity data (1:yes, 0:no)?

	thetaprior = 3 0.0001 E  # invgamma(a, b) for theta
  	tauprior = 3 0.00003	# invgamma(a, b) for root tau & Dirichlet(a) for other tau's

* 	heredity = 1 4 4
*	locusrate = 1 5

  	finetune =  1: 5 0.001 0.001  0.001 0.3 0.33 1.0  # finetune for GBtj, GBspr, theta, tau, mix, locusrate, seqerr

     	print = 1 0 0 0   * MCMC samples, locusrate, heredityscalars, Genetrees
    	burnin = 20000
  	sampfreq = 2
   	nsample = 100000
   	threads = 20


####
