# Supplementary material for: Species boundaries in the messy middle—A genome‐scale validation of species delimitation in a recently diverged lineage of coastal fog desert lichen fungi
Source: Ecol Evol. 2021 Dec 19;11(24):18615–32. doi: 10.1002/ece3.8467 (PMC8717302; doi:10.1002/ece3.8467)
Supplement: Supplementary file 6 — Supplementary Material [file ECE3-11-18615-s002.xlsx]

## Sheet: Sheet1
DNA Number - BRY	Genus	Species	Raw reads	Loci in final dataset	Percentage mapped	ASAP	BPP 17	BPP tip down 29	Chemistry	Country	State/Province	Locality	Date (day/month/year)	Collector (Last Name, First Middle)	Additional Collectors	Voucher Number	Lat.	Lon.	Altitude	Comments
sl16849BF (BRY-C)	Niebla	"sp. nov."	230540	23247	0.5698	JKL	J	J5	salazinic acid	Mexico	Baja California	Southwest of San Quintin in the Punta Mazo Reserve (managed by Terra Peninsular), one side of Bahia Falsa in shoreline boulder outcrops	2016-12-02	SDL, Maria de los Angeles Herrera, Felix Grewe		Leavitt 16-849BF	30.0449	-115.994	5 m
sl161019 (BRY-C)	Niebla	aff flagelliforma	179534	26605	0.659	E	E	E	unknown (barbatic acid?), unknown terpenoids Rf class 4-5 (2 salmon color ++, 2 pale blue +), unknown uv green (Rf class 4), 1 unknown uv++ in Rf class 5, 1 unknown uv++ in Rf class 6	Mexico	Baja California	South of El Rosario along road to Punta Baja, on sandy, wind-swept ridgeline	2016-12-05	SDL, Maria de los Angeles Herrera, Felix Grewe		Leavitt 16-1019	30.0202	-115.757	80 m
sl161013 (BRY-C)	Niebla	aff. undulata	421813	32202	0.6901	ABCD	A	A3	divaricatic acid, and 4 moderate (++) and 3 trace (+) terpenoids	Mexico	Baja California	South of El Rosario along road to Punta Baja, on sandy, wind-swept ridgeline	2016-12-05	SDL, Maria de los Angeles Herrera, Felix Grewe		Leavitt 16-1013	30.0202	-115.757	80 m	Apothecia marginal, shortly elevated on a straight lobe (lobe not rounded as in N contorta), included under N. undulata in Spjut (1996)
sl161005 (BRY-C)	Niebla	arenaria	445172	27312	0.5709	JKL	J	J1	salazinic acid	Mexico	Baja California	South of El Rosario along road to Punta Baja, on sandy, wind-swept ridgeline	2016-12-05	SDL, Maria de los Angeles Herrera, Felix Grewe		Leavitt 16-1005	30.0202	-115.757	80 m
sl16937 (BRY-C)	Niebla	brachyura	356253	22384	0.5803	JKL	K	K2	hypoprotocetraric acid	Mexico	Baja California	West of Villa Jesus Maria, along shoreline, at North of Punta Morro Santo Domingo	2016-12-03	SDL, Maria de los Angeles Herrera, Felix Grewe		Leavitt 16-937	28.2578	-114.121	70 m
Knudsen16128 (UCR)	Niebla	cornea	444656	25728	0.6404	O	O	O1	sekikaic acid	USA	California	Santa Barbara Co.: Southern Channel Islands, Channel Islands National Park, Santa Barbara Island, north-facing slope at Cat Canyon, in scatted coastal bluff scrub	2013-09-28	K. Knudsen		Knudsen16128 (UCR)	33.4662	-119.036	59m
Knudsen16576 (UCR)	Niebla	cornea	193902	17119	0.3135	O	O	O1	sekikaic acid	USA	California	Los Angeles Co.: Southern Channel Islands, San Clemente Island, west end	2014-04-19	K. Knudsen w/ Emily Howe		Knudsen16576 (UCR)	33.0215	-118.605	9m
Knudsen16681 (UCR)	Niebla	cornea	58930	8656	0.294	O	O	O2	sekikaic acid	USA	California	Los Angeles Co.: Southern Channel Islands, San Clemente Island, large volcanic outcrop near Eel Point	2014-04-21	K. Knudsen w/ Emily Howe		Knudsen16681 (UCR)	32.917	-118.54	17m
sl16857BF (BRY-C)	Niebla	cornea	123303	26857	0.5995	O	O	O1	sekikaic acid, uknowns Rf class 3-4 (June 2017)	Mexico	Baja California	Southwest of San Quintin in the Punta Mazo Reserve (managed by Terra Peninsular), one side of Bahia Falsa in shoreline boulder outcrops	2016-12-02	SDL, Maria de los Angeles Herrera, Felix Grewe		Leavitt 16-857BF	30.0449	-115.994	5 m
sl16863BF (BRY-C)	Niebla	cornea	236756	25881	0.507	O	O	O1	sekikaic acid, 6 unknown terpens, 5 below depside (June 2017)	Mexico	Baja California	Southwest of San Quintin in the Punta Mazo Reserve (managed by Terra Peninsular), one side of Bahia Falsa in shoreline boulder outcrops	2016-12-02	SDL, Maria de los Angeles Herrera, Felix Grewe		Leavitt 16-863BF	30.0449	-115.994	5 m
sl16940 (BRY-C)	Niebla	dilatata	252546	18503	0.5247	ABCD	D	D	divaricatic acid, traces of 8 unknowns	Mexico	Baja California	West of Villa Jesus Maria, along shoreline, north of Punta Morro Santo Domingo	2016-12-03	SDL, Maria de los Angeles Herrera, Felix Grewe		Leavitt 16-940	28.2578	-114.121	70 m
sl16946 (BRY-C)	Niebla	dilatata	176108	21618	0.6369	ABCD	D	D	divaricatic acid, 10 unknowns	Mexico	Baja California	West of Villa Jesus Maria, along shoreline, north of Punta Morro Santo Domingo	2016-12-03	SDL, Maria de los Angeles Herrera, Felix Grewe		Leavitt 16-946	28.2578	-114.121	70 m
sl161164 (BRY-C)	Niebla	eburnea	488275	39941	0.6861	FG	G	G	divaricatic acid, 5 unknown terpenoids	Mexico	Baja California	Along road to 'La Bufadora', west of Maneadero, on rocks on point, ca. 0.5 km west of parking lot.	2016-12-07	SDL, Maria de los Angeles Herrera, Felix Grewe		Leavitt 16-1164	31.7306	-116.724	80 m
sl161098 (BRY-C)	Niebla	fimbriata	356846	26491	0.6122	M	M	M1	sekikaic acid, pigments (Rf class 3 uv blue), 3 terpenoids (Rf class 4), two terpenoids separated by depside	Mexico	Baja California	West of San Telmo, along road to Punta San Telmo, on cacti-dominated hillside	2016-12-06	SDL, Maria de los Angeles Herrera, Felix Grewe		Leavitt 16-1098	30.9519	-116.22	10 m	Similar to N. testudinaria except for having sekikaic acid. Darrow 314 (COLO) that was collected from Palos Verdes, Los Angeles Co., is similar, therefore, tentatively referred to as N cf cornea (see WBA website, N cornea). N dissecta also have reticulate ridging but also distinguished by the relatively short thallus, generally wider than tall.
sl16713 (BRY-C)	Niebla	flabellata	374576	27699	0.6309	JKL	J	J3	salazinic acid, consalazinic acid	Mexico	Baja California	Southwest of San Quintin in the Punta Mazo Reserve, on volcanic slopes of Volcan Sudoeste	2016-12-02	SDL, M. de los Angeles Herrara, Felix Grewe & Enrique Alfaro		Leavitt 16-713	30.4432	-116.03	40 m	appears to be a young mass of thalli scraped off surface of rock, young N effusa may have a thinner cortex. Differences between young thalli of N effusa, Josecuervoi and N flabellata not studied
sl16973 (BRY-C)	Niebla	flabellata	398110	19107	0.6577	JKL	J	J2	salazinic acid, consalazinic acid	Mexico	Baja California	South of El Rosario at Punta Baja, on Mesa and steep coastal hillside, on the west side of the Point.	2016-12-05	SDL, Maria de los Angeles Herrera, Felix Grewe		Leavitt 16-973	39.9634	-115.806	30 m	flabellate thallus with apothecia along margins, not torn or irregularly incised, features usually associated with undulata or dilatata, which have (iso)divaricatic acid); however, in 1979 or 1980 a similar morph with salazinic acid was collected for cancer research along shore of Bahia Santa Rosalia (Spjut & Edson 5371)
sl161049 (BRY-C)	Niebla	flagelliforma	187474	24147	0.6358	ABCD	B	B2	divaricatic acid, unknowns immediately above and below depside, 4 others and 1 uv blue	Mexico	Baja California	Along gravel to Punta Catarina, ca. 2 km inland from coast, on silty flat, growing on euphorbs	2016-12-04	SDL, Maria de los Angeles Herrera, Felix Grewe		Leavitt 16-1049	29.553	-115.26	45 m
sl16731 (BRY-C)	Niebla	flagelliforma	489258	32185	0.6445	H	H	H2	divaricatic acid, unknowns, two above and two below depside	Mexico	Baja California	Southwest of San Quintin in the Punta Mazo Reserve, on volcanic slopes of Volcan Sudoeste	2016-12-02	SDL, M. de los Angeles Herrara, Felix Grewe & Enrique Alfaro		Leavitt 16-731	30.4432	-116.03	40 m	A common intermediate to N juncosa, might be recognized as a distinct species
sl16856BF (BRY-C)	Niebla	flagelliforma	204682	27265	0.6309	Q	Q	Q	divaricatic acid, unknown terpenes (June 2017)	Mexico	Baja California	Southwest of San Quintin in the Punta Mazo Reserve (managed by Terra Peninsular), one side of Bahia Falsa in shoreline boulder outcrops	2016-12-02	SDL, Maria de los Angeles Herrera, Felix Grewe		Leavitt 16-856BF	30.0449	-115.994	5 m
sl16775 (BRY-C)	Niebla	isidiosa	222338	20766	0.4852	P	P	P	divaricatic acid, unknown terpenoids, one above depside (weak), one immediately below uv pale brown, 4 below Rf zeorin, 1 uv faint blue	Mexico	Baja California	Southwest of San Quintin in the Punta Mazo Reserve (managed by Terra Peninsular), on Monte Cenizo, on West-facing slope	2016-12-02	SDL, M. de los Angeles Herrara, Felix Grewe & Enrique Alfaro		Leavitt 16-775	30.442	-115.974	80 m	Type collection of N. isidiaescens is a mixed collection, from which a specimens needs to be clearly designated, isidia are seen mostly near branch apex, they are cylindrical, this specimen they appear coralloid, most isidia specimens of Niebla in Baja further differ in having a larger thallus with flagelliform branches.
sl16853BF (BRY-C)	Niebla	isidiosa	331003	31324	0.656	P	P	P	divaricatic acid, unknown terpenes, 1 just above & below depside, traces of two Rf class 4, two in Rf class 3 (June 2017)	Mexico	Baja California	Southwest of San Quintin in the Punta Mazo Reserve (managed by Terra Peninsular), one side of Bahia Falsa in shoreline boulder outcrops	2016-12-02	SDL, Maria de los Angeles Herrera, Felix Grewe		Leavitt 16-853BF	30.0449	-115.994	5 m	TLC 5-25-17 (16853BF)
sl161045 (BRY-C)	Niebla	josecuervoi	435521	27846	0.606	JKL	L	L	salazinic acid, consalazinic acid	Mexico	Baja California	Along gravel to Punta Catarina, ca. 2 km inland from coast, on silty flat, growing on euphorbs	2016-12-04	SDL, Maria de los Angeles Herrera, Felix Grewe		Leavitt 16-1045	29.553	-115.26	45 m
sl16705 (BRY-C)	Niebla	juncosa var. juncosa	168700	22875	0.6018	H	H	H2	divaricatic acid, green pigment as shown in Spjut Fig 3A for N. juncosa, pair of unknown terpenoids below depside, one above, faint green within Rf class 3, usnic acid?	Mexico	Baja California	Southwest of San Quintin in the Punta Mazo Reserve, on volcanic slopes of Volcan Sudoeste	2016-12-02	SDL, M. de los Angeles Herrara, Felix Grewe & Enrique Alfaro		Leavitt 16-705	30.4432	-116.03	40 m	Assumes specimen, represented by several basal branches, was collected from of a large bushy thallus
sl16707 (BRY-C)	Niebla	juncosa var. juncosa	81824	18389	0.6755	H	H	H2	divaricatic acid, green pigment as shown in Spjut Fig 3A for N. juncosa, pair of unknown terpenoids below depside, one above, faint green in Rf class 3, usnic acid?	Mexico	Baja California	Southwest of San Quintin in the Punta Mazo Reserve, on volcanic slopes of Volcan Sudoeste	2016-12-02	SDL, M. de los Angeles Herrara, Felix Grewe & Enrique Alfaro		Leavitt 16-707	30.4432	-116.03	40 m	Similar to N. turgida, Spjut 11280, from Mesa Camacho. Juncosa generally dark green, with parallel basal branches, turgida yellow green, with basal branches spreading irregularly
sl16706 (BRY-C)	Niebla	juncosa var. spinulifera	303640	31466	0.7282	FG	F	F	divaricatic acid, skyrin, 3 unknowns in Rf class 4, 1 unknown in Rf class 6, trace of unknown or usnic acid in Rf class 7	Mexico	Baja California	Southwest of San Quintin in the Punta Mazo Reserve, on volcanic slopes of Volcan Sudoeste	2016-12-02	SDL, M. de los Angeles Herrara, Felix Grewe & Enrique Alfaro		Leavitt 16-706	30.4432	-116.03	40 m	Distinguished from N. testudinaria but the sharply differentiated secondary (spinuliferous) branchlets
sl16719 (BRY-C)	Niebla	juncosa-var-spinulifera	239022	31307	0.7474	FG	F	F	divaricatic acid, unknowns, Rf at salazinic (uv pale green), Rf 4, four unknowns, 3 uv pale gray, one uv white, 2 above divaricatic acid, Rf 5 (uv pale and white +++), 1 at RF 7 (uv++ white) near usnic acid	Mexico	Baja California	Southwest of San Quintin in the Punta Mazo Reserve, on volcanic slopes of Volcan Sudoeste	2016-12-02	SDL, M. de los Angeles Herrara, Felix Grewe & Enrique Alfaro		Leavitt 16-719	30.4432	-116.03	40 m	distinguished from N testudinaria by the many sharply differentiated secondary spinuliferous branchlets
sl161137 (BRY-C)	Niebla	laminaria	632001	30464	0.5741	I	I	I	divaricatic acid, unknowns two below and two above depside, usnic acid?	Mexico	Baja California	NE of Punta Colonet, along road to Bella Vista, on North facing Agave-dominated hillside.	2016-12-06	SDL, Maria de los Angeles Herrera, Felix Grewe		Leavitt 16-1137	30.9882	-116.251	25 m
sl16778 (BRY-C)	Niebla	laminaria	114818	21761	0.7529	H	H	H1	divaricatic cid, 4 unknowns, 1 immediately above depside, three below and trace of pigment (uv green), no uv blue evident	Mexico	Baja California	Southwest of San Quintin in the Punta Mazo Reserve (managed by Terra Peninsular), on Monte Cenizo, on West-facing slope	2016-12-02	SDL, M. de los Angeles Herrara, Felix Grewe & Enrique Alfaro		Leavitt 16-778	30.442	-115.974	80 m
sl161027 (BRY-C)	Niebla	lobulata	1151143	32472	0.5421	N	N	N	sekikaic acid; unknowns: 5 terpenoids, Rf class 4 (uv pale pink+), 1 pigment? In Rf class 5-6 (uv blue-green+), 1 terpene in RF class 5-6 (uv pale pink+), 1 terpene in Rf class 6 (uv+ pale blue)	Mexico	Baja California	Vic. Of Punta Catarina, south of point, on gypsum-based badlands	2016-12-04	SDL, Maria de los Angeles Herrera, Felix Grewe		Leavitt 16-1027	29.2572	-115.253	50 m
sl16859BF (BRY-C)	Niebla	lobulata	134272	27564	0.6761	M	M	M2	(1) sekikaic acid? (2) sekikaic acid, 9 unknowns, usnic acid (June 2017)	Mexico	Baja California	Southwest of San Quintin in the Punta Mazo Reserve (managed by Terra Peninsular), one side of Bahia Falsa in shoreline boulder outcrops	2016-12-02	SDL, Maria de los Angeles Herrera, Felix Grewe		Leavitt 16-859BF	30.0449	-115.994	5 m
sl16763 (BRY-C)	Niebla	marinii	388697	27462	0.6659	JKL	J	J4	salazinic acid	Mexico	Baja California	Southwest of San Quintin in the Punta Mazo Reserve, on volcanic slopes of Volcan Sudoeste	2016-12-02	SDL, M. de los Angeles Herrara, Felix Grewe & Enrique Alfaro		Leavitt 16-763	30.4432	-116.03	40 m
sl16907 (BRY-C)	Niebla	marinii	654945	23411	0.7389	JKL	K	K1	salazinic acid, consalazinic acid, unknown scabrosin? (uv +++ blue just below Rf zeorin), unknown between salazinic and consalazinic acids (uv+ pale blue)	Mexico	Baja California	West of Villa Jesus Maria, along shoreline, at Punta Morro Santo Domingo	2016-12-03	SDL, Maria de los Angeles Herrera, Felix Grewe		Leavitt 16-907	28.2421	-114.095	10 m
sl161004 (BRY-C)	Niebla	palmeri	228369	21851	0.6503	M	M	M1	±sekikaic acid, 6 unknown terpenoids	Mexico	Baja California	South of El Rosario along road to Punta Baja, on sandy, wind-swept ridgeline	2016-12-05	SDL, Maria de los Angeles Herrera, Felix Grewe		Leavitt 16-1004	30.0202	-115.757	80 m
sl16704 (BRY-C)	Niebla	podetiaforma	715039	33258	0.6784	ABCD	A	A1	divaricatic acid, unknown terpenoids as in 703 (N. testudinaria) except lacking just below depside, pigments (?), uv+ blue at Rf class 3-4 and uv green next to terpene just below depside	Mexico	Baja California	Southwest of San Quintin in the Punta Mazo Reserve, on volcanic slopes of Volcan Sudoeste	2016-12-02	SDL, M. de los Angeles Herrara, Felix Grewe & Enrique Alfaro		Leavitt 16-704	30.4432	-116.03	40 m	Similar to Spjut & Marin 11582 from Bahia Santa Maria
sl161006 (BRY-C)	Niebla	rugosa	577006	32411	0.7031	ABCD	B	B2	divaricatic acid, 8 unknowns	Mexico	Baja California	South of El Rosario along road to Punta Baja, on sandy, wind-swept ridgeline	2016-12-05	SDL, Maria de los Angeles Herrera, Felix Grewe		Leavitt 16-1006	30.0202	-115.757	80 m
sl16915 (BRY-C)	Niebla	rugosa	293812	28462	0.5754	ABCD	C	C	divaricatic acid, traces of 3 unknowns	Mexico	Baja California	West of Villa Jesus Maria, along shoreline, at Punta Morro Santo Domingo	2016-12-03	SDL, Maria de los Angeles Herrera, Felix Grewe		Leavitt 16-915	28.2421	-114.095	10 m
sl161017 (BRY-C)	Niebla	suffnessii	248399	23812	0.5812	M	M	M1	sekikaic acid; unknowns Rf class 3 (uv ++ purple), 2 terpenoids Rf class 4 (uv + pale purple), 1 terpenoid Rf class 4-5 (uv blue to purple), 1 Rf class 5-6 (uv + blue)	Mexico	Baja California	South of El Rosario along road to Punta Baja, on sandy, wind-swept ridgeline	2016-12-05	SDL, Maria de los Angeles Herrera, Felix Grewe		Leavitt 16-1017	30.0202	-115.757	80 m
sl161047 (BRY-C)	Niebla	turgida	364642	29299	0.593	ABCD	B	B1	divaricatic acid, unknowns immediately above and below depside, 4 others and 1 uv blue	Mexico	Baja California	Along gravel to Punta Catarina, ca. 2 km inland from coast, on silty flat, growing on euphorbs	2016-12-04	SDL, Maria de los Angeles Herrera, Felix Grewe		Leavitt 16-1047	29.553	-115.26	45 m
sl16708 (BRY-C)	Niebla	undulata	246598	26998	0.6582	ABCD	A	A2	divaricatic acid, brownish green pigment just below depside, 2 unknowns (pigments?) Rf class 3 uv faint blue, 2 primary unknown terpenoids below depside (Rf class 4), 1 unknown above (Rf6), trace of unknown or usnic acid, Rf7	Mexico	Baja California	Southwest of San Quintin in the Punta Mazo Reserve, on volcanic slopes of Volcan Sudoeste	2016-12-02	SDL, M. de los Angeles Herrara, Felix Grewe & Enrique Alfaro		Leavitt 16-708	30.4432	-116.03	40 m
sl16945 (BRY-C)	Niebla	aff. limicola	378169	18227	0.6996	JKL	K	K3	salazinic acid, consalazinic acid (faint)	Mexico	Baja California	West of Villa Jesus Maria, along shoreline, north of Punta Morro Santo Domingo	2016-12-03	SDL, Maria de los Angeles Herrera, Felix Grewe		Leavitt 16-945	28.2578	-114.121	70 m	This differs from typical N. limicola in the lack of shortly bifurcate branchlets along primary branch margins; longer spinuliferous branchlets present, not as sharply differentiated; prominent pycnidia along branch margins suggest hybridization with N. marinii.
KB635 (UCR)	Vermilacinia	outgroup	268948	4837	0.3343	-	-	-	NA	USA	California	NA	NA	NA		NA	NA	NA	NA
Knudsen 16155 (UCR)	Vermilacinia	outgroup	149038	4489	0.2996	-	-	-	NA	USA	California	Santa Barbara Co.: Southern Channel Islands, Channel Islands National Park, Santa Barbara Island, north-facing slope of middle of Cave Canyon, Opuntia & Leptosyne gigantea	2013-09-29	K. Knudsen			33.4787	-119.032	74m
Knudsen 16537 (UCR)	Vermilacinia	outgroup	206742	3320	0.0733	-	-	-	NA	USA	California	Los Angeles Co.: Southern Channel Islands, San Clemente Island, basalt outcrop above West Shore Road, coastal scrub	2014-04-18	K. Knudsen w/ Emily Howe			32.9559	-118.556	15m
Knudsen_16152 (UCR)	Vermilacinia	outgroup	133566	4482	0.2048	-	-	-	NA	USA	California	Santa Barbara Co.: Southern Channel Islands, Channel Islands National Park, Santa Barbara Island, north-facing slope of middle of Cave Canyon, Opuntia & Leptosyne gigantea	2013-09-29	K. Knudsen			33.4787	-119.032	74m
Knudsen_16156 (UCR)	Vermilacinia	outgroup	105948	4736	0.3146	-	-	-	NA	USA	California	Santa Barbara Co.: Southern Channel Islands, Channel Islands National Park, Santa Barbara Island, north-facing slope of middle of Cave Canyon, Opuntia & Leptosyne gigantea	2013-09-29	K. Knudsen			33.4787	-119.032	74m
Knudsen16502 (UCR)	Vermilacinia	outgroup	123100	2534	0.1592	-	-	-	NA	USA	California	Los Angeles Co.: Southern Channel Islands, San Clemente Island, Flasher, on Lycium californicum	2014-04-18	K. Knudsen w/ Emily Howe			32.981	-118.575	13m
sl16700 (BRY-C)	Vermilacinia	procera	1060396	9071	0.408	-	-	-	zeorin, [-]-16 α-hydroxykaurane,T3 (weak), salazinic acid (weak), unknown below zeorin	Mexico	Baja California	Southwest of San Quintin in the Punta Mazo Reserve, on volcanic slopes of Volcan Sudoeste	2016-12-02	SDL, M. de los Angeles Herrara, Felix Grewe & Enrique Alfaro		Leavitt 16-700	30.4432	-116.03	40 m	yellow-green form, identified by transverse cracked branches, excel file has 16-700A&B, both have the same chemistry, specimen not distinguished by A or B
